# Supplementary material for: Development of New Resolvin D1 Analogues for Osteoarthritis Therapy: Acellular and Computational Approaches to Study Their Antioxidant Activities
Source: Antioxidants (Basel). 2024 Mar 22;13(4):386. doi: 10.3390/antiox13040386 (PMC11047542; doi:10.3390/antiox13040386)
Supplement: Supplementary file 1 [file antioxidants-13-00386-s001.zip]

Archive with 1 entries (1 files):
- antioxidants-2903947-supplementary.pdf
